# Supplementary material for: Suicide Prevention as a Pillar of Sustainable Mental Health: A Focused Comparative Narrative Review of the Republic of Cyprus and Selected European Countries in the Post-COVID-19 Era
Source: Healthcare (Basel). 2026 Jun 1;14(11):1528. doi: 10.3390/healthcare14111528 (PMC13257276; doi:10.3390/healthcare14111528)
Supplement: Supplementary file 1 [file healthcare-14-01528-s001.zip]

Archive with 1 entries (1 files):
- healthcare-4301608-supplementary.pdf
